# Supplementary material for: Screening System of Cannabis sativa Extracts Based on Their Mitochondrial Safety Profile Using Cytochrome c Oxidase Activity as a Biomarker
Source: Int J Mol Sci. 2023 Jan 10;24(2):1315. doi: 10.3390/ijms24021315 (PMC9864325; doi:10.3390/ijms24021315)
Supplement: Supplementary file 1 [file ijms-24-01315-s001.zip]

Archive with 1 entries (1 files):
- ijms-2083164-supplementary.pdf
